# Supplementary material for: Electrical Cell Impedance Sensing (ECIS): Feasibility of a Novel In Vitro Approach to Studying Venom Toxicity and Potential Therapeutics
Source: Toxins (Basel). 2025 Apr 11;17(4):193. doi: 10.3390/toxins17040193 (PMC12031041; doi:10.3390/toxins17040193)
Supplement: Supplementary file 1 [file toxins-17-00193-s001.zip]

Archive with 1 entries (1 files):
- toxins-3511544-supplementary.xlsx
