# Supplementary material for: Electrical Cell Impedance Sensing (ECIS): Feasibility of a Novel In Vitro Approach to Studying Venom Toxicity and Potential Therapeutics
Source: Toxins (Basel). 2025 Apr 11;17(4):193. doi: 10.3390/toxins17040193 (PMC12031041; doi:10.3390/toxins17040193)
Supplement: Supplementary file 1 [file toxins-17-00193-s001.zip › toxins-3511544-supplementary.xlsx]

## Sheet: ECIS raw data and controls
	Resistance (Ohm)
Time (hrs)	Media			A. contortrix			Varespladib (VA)			Marimastat (M)			VA+M
1.68981	0.979071	0.978154	0.993643	0.983377	0.975368	0.979734	0.977723	0.983492	0.966145	0.981304	0.990007	0.984534	0.984296	0.986365	0.981913
3.51637	0.94789	0.952834	0.965706	0.965394	0.950254	0.95353	0.948573	0.959927	0.938002	0.956143	0.954115	0.959714	0.957935	0.95624	0.955003
6.11425	1.25725	1.2716	1.29635	1.03636	1.00312	0.981613	1.49015	1.43962	1.16989	1.06845	1.07085	1.10942	1.16636	1.12076	1.08211
7.93697	1.36563	1.37627	1.39753	0.585625	0.650235	0.526731	1.44148	1.43645	1.16116	1.32131	1.29805	1.32204	1.37336	1.31362	1.30637
9.75601	1.32771	1.32905	1.34188	0.451539	0.430656	0.422975	1.2369	1.21972	1.00888	1.39877	1.3511	1.33427	1.38287	1.34068	1.33215
11.5718	1.29597	1.30765	1.29723	0.447046	0.431042	0.42513	1.29594	1.28377	0.989738	1.40033	1.33948	1.33916	1.38172	1.32601	1.32586
13.3849	1.27189	1.27074	1.25675	0.447222	0.432806	0.426848	1.29017	1.29973	1.08314	1.44832	1.37932	1.39026	1.40344	1.35231	1.34967
15.1959	1.23605	1.23374	1.2141	0.446837	0.433666	0.426066	1.22946	1.24446	1.10056	1.4848	1.43447	1.42091	1.43215	1.3761	1.39036
17.0044	1.21132	1.19866	1.16887	0.446228	0.433533	0.422964	1.17763	1.19998	1.08022	1.51913	1.48877	1.46339	1.43192	1.39159	1.39456
18.8143	1.16747	1.15511	1.12954	0.446801	0.429714	0.420999	1.13569	1.16319	1.03568	1.55107	1.52719	1.48871	1.42523	1.38652	1.39085
Time (hrs)	Media			C. helleri			Varespladib (VA)			Marimastat (M)			VA+M
0.834706	0.998496	0.998688	0.998211	0.997851	1.00188	0.998764	0.997154	0.997826	1.00441	1.00052	1.00303	0.99697	0.998677	1.00002	0.997656
2.65849	0.991729	0.987196	0.988112	0.998461	0.995898	0.989084	0.988706	0.990515	1.01157	0.995924	0.994854	0.991367	0.995298	0.991228	1.00029
4.96182	1.18022	1.1747	1.18345	0.951751	0.93195	0.933666	1.21852	1.02195	0.974311	1.09884	1.08318	0.979949	1.14531	1.05105	0.95432
6.79183	1.37698	1.38011	1.3314	0.823415	0.81684	0.829568	1.28277	0.948461	0.894638	1.32134	1.25309	1.1645	1.39429	1.31992	1.12015
8.61836	1.26979	1.28118	1.23117	0.766474	0.761862	0.776529	1.08458	0.844635	0.837121	1.3407	1.32107	1.31346	1.36291	1.38448	1.26988
10.4436	1.20935	1.23127	1.17358	0.756023	0.752074	0.761881	1.02308	0.821235	0.818905	1.31791	1.32897	1.34343	1.33565	1.3416	1.28157
12.2675	1.16983	1.19952	1.15921	0.766788	0.759426	0.767623	1.01597	0.829247	0.821502	1.33334	1.34297	1.35864	1.3122	1.31586	1.27875
14.0921	1.16489	1.17145	1.14698	0.783931	0.771872	0.777019	0.994667	0.837268	0.822289	1.35084	1.34765	1.35788	1.29127	1.30562	1.25907
15.9162	1.15829	1.16208	1.13681	0.791334	0.780146	0.777601	0.981891	0.834798	0.810483	1.36845	1.37458	1.37977	1.2656	1.29498	1.24663
17.7403	1.15011	1.16108	1.12942	0.781833	0.782961	0.776193	0.98305	0.832628	0.800901	1.38262	1.39185	1.39962	1.24291	1.29667	1.22994
Time (hrs)	Media			V. ammodytes			Varespladib (VA)			Marimastat (M)			VA+M
0	1.00468	1.00326	1.00151	1.00181	0.999883	1.00166	1.00189	1.00499	1.00777	0.997824	1.00128	1.00638	1.00129	1.00714	1.00412
1.69571	0.990041	0.991801	0.994386	0.9924	0.997607	0.998259	0.995739	0.994937	1.00043	0.993152	0.996965	1.00417	0.993102	0.998855	0.993634
3.99943	1.20996	1.21812	1.22	1.16318	0.827812	0.841174	1.32657	1.25305	1.2369	1.15481	1.16301	1.15969	1.20357	1.24871	1.26165
5.8242	1.44511	1.46085	1.43568	0.693852	0.565877	0.597596	1.58741	1.42217	1.43954	1.30673	1.29864	1.30443	1.38226	1.4892	1.52685
7.64768	1.3659	1.37384	1.36436	0.51884	0.554544	0.588224	1.34245	1.17884	1.27567	1.24704	1.21214	1.24646	1.28744	1.40555	1.37297
9.46984	1.33167	1.34252	1.33885	0.518662	0.546797	0.587658	1.23595	1.18352	1.20932	1.15949	1.14615	1.14545	1.23206	1.34483	1.38883
11.2916	1.31879	1.31313	1.3103	0.518233	0.546874	0.586494	1.29842	1.17186	1.25857	1.16614	1.15035	1.13584	1.24753	1.3609	1.40653
13.113	1.30701	1.30837	1.29818	0.517622	0.547511	0.587926	1.26115	1.15263	1.24802	1.17075	1.13914	1.14557	1.25871	1.35877	1.41124
14.9352	1.28266	1.29822	1.27802	0.517034	0.547742	0.589322	1.24126	1.14809	1.23208	1.1851	1.13898	1.14771	1.2692	1.37504	1.41279
16.7573	1.2578	1.27536	1.25131	0.516623	0.547985	0.59038	1.20915	1.1056	1.18107	1.18886	1.13049	1.15106	1.26376	1.37826	1.40419
Time (hrs)	Media			N. atra			Varespladib (VA)			Marimastat (M)
0.806818	1.00205	0.997371	0.99919	1.00251	0.999246	1.00136	0.996927	0.998341	0.99903	0.990862	0.984668	0.976512
2.61003	1.00614	0.985753	0.994214	1.00492	1.00723	0.998041	0.99038	0.994084	0.994701	1.02362	1.02394	1.01992
5.01982	1.09209	1.10652	1.09825	0.938061	0.905675	0.861763	1.10198	1.14565	1.26546	0.698766	0.694101	0.669981
6.82347	1.26332	1.25334	1.23291	0.573621	0.574747	0.589051	1.34158	1.46437	1.69097	0.686004	0.679063	0.659657
8.62734	1.2004	1.19778	1.17734	0.544507	0.563796	0.58213	1.115	1.22869	1.3905	0.682595	0.676039	0.656991
10.4314	1.16271	1.16739	1.14404	0.542407	0.561519	0.581341	0.972036	1.06315	1.24002	0.680028	0.673697	0.655273
12.2339	1.14409	1.14134	1.12506	0.541367	0.559378	0.581339	0.905482	1.00785	1.22794	0.677765	0.671409	0.653612
14.0356	1.12921	1.13025	1.11479	0.539204	0.557352	0.582297	0.900884	1.01178	1.2124	0.675473	0.669046	0.651907
15.8369	1.12295	1.12557	1.11163	0.537175	0.555212	0.582662	0.908119	1.0149	1.20162	0.673233	0.666686	0.650301
17.6364	1.11649	1.11691	1.10556	0.53607	0.552748	0.582181	0.918053	1.02146	1.18935	0.670994	0.664371	0.648533
Time (hrs)	Media			N. mossambica			Varespladib (VA)			Marimastat (M)
0.806818	1.00205	0.997371	0.99919	1.0006	1.00095	1.0025	1.00505	1.00425	0.99878	0.985599	0.979689	0.985077
2.61003	1.00614	0.985753	0.994214	1.00193	0.999124	1.00209	1.00793	1.00254	0.998835	1.02301	1.01125	1.0198
5.01982	1.09209	1.10652	1.09825	0.917067	0.930912	0.871348	1.1754	1.15987	1.15839	0.687566	0.643603	0.694908
6.82347	1.26332	1.25334	1.23291	0.575885	0.622978	0.555273	1.40415	1.37051	1.406	0.674991	0.630928	0.680308
8.62734	1.2004	1.19778	1.17734	0.556553	0.586957	0.546688	1.33897	1.28431	1.28631	0.672067	0.628286	0.676373
10.4314	1.16271	1.16739	1.14404	0.553924	0.575116	0.544047	1.31461	1.29229	1.195	0.670525	0.626811	0.674267
12.2339	1.14409	1.14134	1.12506	0.552888	0.574663	0.542335	1.33356	1.3076	1.19112	0.66889	0.625316	0.672775
14.0356	1.12921	1.13025	1.11479	0.552049	0.57405	0.541567	1.33305	1.31742	1.20628	0.667324	0.623886	0.671469
15.8369	1.12295	1.12557	1.11163	0.551081	0.573421	0.540602	1.34648	1.32876	1.19911	0.665828	0.622386	0.670349
17.6364	1.11649	1.11691	1.10556	0.550339	0.572042	0.539169	1.34066	1.32795	1.20185	0.664235	0.620837	0.66932
Time (hrs)	Media			N. nigricollis			Varespladib (VA)			Marimastat (M)
0.806818	1.00205	0.997371	0.99919	1.00362	1.00251	0.997391	1.00618	1.00114	0.996645	0.989493	0.984593	0.979195
2.61003	1.00614	0.985753	0.994214	1.00683	0.997828	1.00019	1.00371	1.00406	0.998986	1.02312	1.02488	1.01459
5.01982	1.09209	1.10652	1.09825	0.959363	0.862716	0.901776	1.15698	1.12848	1.15057	0.65036	0.622439	0.652074
6.82347	1.26332	1.25334	1.23291	0.720258	0.589557	0.59027	1.39307	1.3229	1.36105	0.634159	0.608566	0.637687
8.62734	1.2004	1.19778	1.17734	0.722022	0.581126	0.567305	1.20853	1.1582	1.25467	0.632729	0.607026	0.63594
10.4314	1.16271	1.16739	1.14404	0.711589	0.577411	0.56334	1.10243	1.0412	1.28329	0.631536	0.605926	0.634683
12.2339	1.14409	1.14134	1.12506	0.751048	0.57343	0.561404	1.07734	1.02257	1.28282	0.630663	0.605136	0.633593
14.0356	1.12921	1.13025	1.11479	0.770001	0.572139	0.559777	1.08707	1.04099	1.30338	0.629686	0.604217	0.632426
15.8369	1.12295	1.12557	1.11163	0.767004	0.571561	0.559136	1.09103	1.04507	1.31143	0.628764	0.603342	0.631416
17.6364	1.11649	1.11691	1.10556	0.806309	0.570705	0.560226	1.09693	1.04402	1.30696	0.627862	0.602592	0.630465
Control Values ONLY
Time (hrs)	Media			Control VaNa			Control Marimastat			Control COMBO(VaNa+Mari)
0	1.00468	1.00326	1.00151	1.00393	0.995751	1.00166	1.00012	1.00056	0.999484	1.00043	1.0015	1.00556
1.69571	0.990041	0.991801	0.994386	1.00353	0.990671	0.997088	0.996645	0.995572	0.993106	0.996922	0.995249	1.00048
3.99943	1.20996	1.21812	1.22	1.24427	1.25459	1.25337	1.22014	1.22652	1.23416	1.21469	1.22355	1.24289
5.8242	1.44511	1.46085	1.43568	1.42962	1.45686	1.44784	1.36862	1.37705	1.39979	1.36227	1.35441	1.37272
7.64768	1.3659	1.37384	1.36436	1.34854	1.3782	1.38465	1.36111	1.3784	1.41717	1.36781	1.356	1.38275
9.46984	1.33167	1.34252	1.33885	1.31956	1.34992	1.35168	1.38685	1.39794	1.43705	1.38682	1.36882	1.40495
11.2916	1.31879	1.31313	1.3103	1.29607	1.34903	1.33528	1.37252	1.38028	1.41118	1.36455	1.33725	1.38187
13.113	1.30701	1.30837	1.29818	1.28334	1.31881	1.31697	1.37122	1.37082	1.3997	1.34951	1.33851	1.38085
14.9352	1.28266	1.29822	1.27802	1.26488	1.28907	1.28103	1.36101	1.36009	1.38618	1.33369	1.33037	1.36547
16.7573	1.2578	1.27536	1.25131	1.24022	1.25004	1.24892	1.34297	1.33364	1.35809	1.30498	1.31577	1.3381
